# Supplementary material for: Phage-microbe dynamics after sterile faecal filtrate transplantation in individuals with metabolic syndrome: a double-blind, randomised, placebo-controlled clinical trial assessing efficacy and safety
Source: Nat Commun. 2023 Sep 12;14:5600. doi: 10.1038/s41467-023-41329-z (PMC10497675; doi:10.1038/s41467-023-41329-z)
Supplement: Supplementary file 4 — Supplementary Dataset 1 [file 41467_2023_41329_MOESM4_ESM.csv]

VP	pval	qval	logFoldChange	se	group
k141_101636	0	0	-1,312270403	0	FFT
k141_102263	0	0	-3,425670312	0	FFT
k141_106332	0	0	2,141087406	0	Placebo
k141_10756	3,15E-05	0,017616987	5,563830378	1,336678068	Placebo
k141_10974	0	0	2,992127571	0	Placebo
k141_109788	0	0	-1,375429495	0	FFT
k141_11046	0	0	-0,962092831	0	FFT
k141_111221	0	0	-1,453290059	0	FFT
k141_112035	0	0	-3,3466534	0	FFT
k141_112086	0	0	3,104251722	0	Placebo
k141_112454	0	0	2,827791675	0	Placebo
k141_114032	0	0	3,294213547	0	Placebo
k141_115416	0	0	-3,333017439	0	FFT
k141_11637	0	0	-1,401340226	0	FFT
k141_116603	0	0	-1,086477395	0	FFT
k141_11730	0	0	2,503402317	0	Placebo
k141_117761	0	0	2,60659704	0	Placebo
k141_119045	0	0	3,564093484	0	Placebo
k141_125759	0	0	2,952167989	0	Placebo
k141_125789	0	0	-2,067780338	0	FFT
k141_127001	0	0	2,749757395	0	Placebo
k141_127793	0	0	3,893689588	0	Placebo
k141_128877	0	0	2,126697451	0	Placebo
k141_129314	0	0	-3,025927151	0	FFT
k141_134605	0	0	-3,292277297	0	FFT
k141_136941	0	0	-1,277341305	0	FFT
k141_144884	0	0	-1,056548645	0	FFT
k141_148750	0	0	-2,604840048	0	FFT
k141_151057	0	0	-2,126112954	0	FFT
k141_15115	0	0	-1,817210155	0	FFT
k141_151150_1	0	0	-1,438756269	0	FFT
k141_155147	0	0	-2,05749536	0	FFT
k141_155148	0	0	-2,000236329	0	FFT
k141_157965	0	0	3,605717171	0	Placebo
k141_158364_dd0	0	0	2,187755549	0	Placebo
k141_159779	0	0	2,239116789	0	Placebo
k141_159817	0	0	2,120457402	0	Placebo
k141_161268	0	0	2,586662105	0	Placebo
k141_16485	0	0	-0,9932292	0	FFT
k141_168380	0	0	-0,855276508	0	FFT
k141_170194	0	0	-1,719024655	0	FFT
k141_172768	0	0	2,601083591	0	Placebo
k141_177455	0	0	-1,6607376	0	FFT
k141_178132	0	0	-3,741877558	0	FFT
k141_179489	0	0	-1,950095228	0	FFT
k141_180382	0	0	-2,089345501	0	FFT
k141_180582	0	0	-2,640651363	0	FFT
k141_183972	0	0	1,804298089	0	Placebo
k141_187104	0	0	-2,543229341	0	FFT
k141_190599	0	0	2,052310446	0	Placebo
k141_193501	0	0	-1,592000751	0	FFT
k141_194688	0	0	-2,76451363	0	FFT
k141_198836	0	0	2,803009107	0	Placebo
k141_199825	0	0	2,928490685	0	Placebo
k141_200995	0	0	-3,144102303	0	FFT
k141_202610	0	0	-1,770629428	0	FFT
k141_203084	0	0	-2,053202875	0	FFT
k141_203139	0	0	-1,891220481	0	FFT
k141_206365	0	0	-1,129053941	0	FFT
k141_20647	0	0	2,789096554	0	Placebo
k141_206857	0	0	-2,412442161	0	FFT
k141_206980	0	0	-3,31697338	0	FFT
k141_209161	0	0	-1,438294024	0	FFT
k141_210395	0	0	-0,724058392	0	FFT
k141_212095	0	0	-2,712640916	0	FFT
k141_21677	0	0	-2,358183947	0	FFT
k141_21921	0	0	2,540045123	0	Placebo
k141_22024_dd0	0	0	2,51659235	0	Placebo
k141_22092	0	0	2,069173303	0	Placebo
k141_22286	0	0	-2,327372111	0	FFT
k141_233879	0	0	-3,125257489	0	FFT
k141_234523	0	0	-1,801032357	0	FFT
k141_24053	0	0	-2,524172434	0	FFT
k141_242230	0	0	-2,326845426	0	FFT
k141_251286	0	0	-2,990744268	0	FFT
k141_254742	0	0	-3,43670237	0	FFT
k141_26090	0	0	-1,358243264	0	FFT
k141_261577	0	0	-3,163270958	0	FFT
k141_261638	0	0	-1,647922065	0	FFT
k141_26711	0	0	-3,241422347	0	FFT
k141_29930	0	0	-2,376517194	0	FFT
k141_31428	0	0	1,973812533	0	Placebo
k141_31803	0	0	-1,671578554	0	FFT
k141_33432	0	0	-2,056664518	0	FFT
k141_35243	0	0	-3,760521856	0	FFT
k141_35795_dd0	0	0	3,691541787	0	Placebo
k141_3625_dd0	0	0	-1,698719279	0	FFT
k141_37010	0	0	-1,069830093	0	FFT
k141_39074	0	0	-1,222252937	0	FFT
k141_3911	0	0	-2,633100111	0	FFT
k141_4122_dd0	0	0	-2,987212781	0	FFT
k141_41301	0	0	-1,885353218	0	FFT
k141_4169	0	0	-2,393193791	0	FFT
k141_4369	0	0	-1,935620837	0	FFT
k141_44711	0	0	-3,161460603	0	FFT
k141_44931	0	0	-2,0575856	0	FFT
k141_46528	0	0	-1,495563103	0	FFT
k141_46916	0	0	2,093268463	0	Placebo
k141_50348	0	0	3,107055989	0	Placebo
k141_5205	0	0	2,72654519	0	Placebo
k141_53075	0	0	-1,489601858	0	FFT
k141_55453	0	0	-3,434321805	0	FFT
k141_55621	0	0	-1,300409181	0	FFT
k141_56634	0	0	4,455598366	0	Placebo
k141_59760	0	0	1,789431267	0	Placebo
k141_60050	0	0	-0,956952804	0	FFT
k141_61833	0	0	-1,567715024	0	FFT
k141_63935	0	0	-1,327620271	0	FFT
k141_67734	0	0	-4,292240944	0	FFT
k141_69194	0	0	-2,556814394	0	FFT
k141_74094	0	0	3,109323778	0	Placebo
k141_74505	3,96E-05	0,017616987	-7,711976292	1,876533067	FFT
k141_79107	0	0	2,828070797	0	Placebo
k141_80279	0	0	-2,065397124	0	FFT
k141_81009	0	0	-1,448638782	0	FFT
k141_82007	0	0	-3,740279483	0	FFT
k141_82108	0	0	-1,809720032	0	FFT
k141_82112	0	0	4,004910143	0	Placebo
k141_82230	0	0	-1,579494971	0	FFT
k141_82338	0	0	4,826652241	0	Placebo
k141_83004	0	0	-3,415628397	0	FFT
k141_83924_1	0	0	-2,644498789	0	FFT
k141_85097	0	0	2,446543432	0	Placebo
k141_86169	0	0	-2,183651358	0	FFT
k141_86881	0	0	-2,862591441	0	FFT
k141_88495	0	0	-1,906655653	0	FFT
k141_90585	0	0	-2,187977143	0	FFT
k141_91439	0	0	-2,668648043	0	FFT
k141_9187	0	0	-1,848616845	0	FFT
k141_92904	0	0	-2,144436067	0	FFT
k141_9625	0	0	-1,452380852	0	FFT
k141_96613	2,51E-05	0,017616987	6,630253453	1,573397643	Placebo
NODE_1050_length_55972_cov_117.387789	0	0	2,531114889	0	Placebo
NODE_1088_length_50062_cov_24.574080	0	0	-2,93117887	0	FFT
NODE_11335_length_8998_cov_10.494689_1	0	0	-0,601774626	0	FFT
NODE_1134_length_59393_cov_104.580977	0	0	2,37934413	0	Placebo
NODE_117_length_159210_cov_262.254262	0	0	2,031024034	0	Placebo
NODE_11810_length_12626_cov_114.894042	0	0	2,069339833	0	Placebo
NODE_12_length_255453_cov_103.251267	0	0	-1,747789933	0	FFT
NODE_126_length_166884_cov_17.994923_1	0	0	2,08420609	0	Placebo
NODE_1295_length_46075_cov_193.830769	0	0	-1,843780627	0	FFT
NODE_1308_length_46212_cov_78.801937	0	0	-0,776757044	0	FFT
NODE_14389_length_7854_cov_4.950635	0	0	-0,872967795	0	FFT
NODE_1521_length_45571_cov_101.768455_1	0	0	-1,22638905	0	FFT
NODE_16_length_348042_cov_111.631501	0	0	-2,419872421	0	FFT
NODE_1611_length_46733_cov_17.599276_1	0	0	-0,959774804	0	FFT
NODE_16481_length_6520_cov_3.993039	0	0	1,838474041	0	Placebo
NODE_1723_length_41816_cov_164.001125	0	0	2,358019402	0	Placebo
NODE_173_length_134896_cov_7.537018	0	0	-1,286404349	0	FFT
NODE_181_length_130009_cov_37.555966	0	0	3,181861878	0	Placebo
NODE_1820_length_49117_cov_63.722739	0	0	-1,471679648	0	FFT
NODE_1855_length_40494_cov_32.093326	0	0	-1,429529654	0	FFT
NODE_19219_length_6100_cov_6.030108	0	0	-1,02553031	0	FFT
NODE_1966_length_28637_cov_22.336540	0	0	2,031166381	0	Placebo
NODE_19722_length_5869_cov_356.798934_1	0	0	-0,984707094	0	FFT
NODE_2038_length_45256_cov_74.924847	0	0	-1,515460846	0	FFT
NODE_2060_length_37621_cov_353.873929	0	0	3,213898211	0	Placebo
NODE_20787_length_5324_cov_191.477130	0	0	-1,061439074	0	FFT
NODE_21872_length_5396_cov_6.531361	0	0	-0,764365111	0	FFT
NODE_22_length_277594_cov_157.660469	0	0	2,416492446	0	Placebo
NODE_2266_length_36032_cov_331.272146	0	0	2,230878198	0	Placebo
NODE_2327_length_41251_cov_43.961088	0	0	-2,969473485	0	FFT
NODE_248_length_103337_cov_52.835799	0	0	-1,493380762	0	FFT
NODE_256_length_119475_cov_53.713440	0	0	-1,51687262	0	FFT
NODE_2719_length_30411_cov_12.217321	0	0	-1,271940551	0	FFT
NODE_2721_length_29602_cov_28.053948	0	0	-1,238190863	0	FFT
NODE_274_length_129349_cov_49.597383	0	0	-1,784760686	0	FFT
NODE_280_length_83712_cov_192.013531_1	0	0	-0,970377102	0	FFT
NODE_303_length_102870_cov_97.940048	0	0	-1,341981246	0	FFT
NODE_311_length_101570_cov_39.049008	0	0	-1,467845887	0	FFT
NODE_3347_length_27440_cov_41.328611	0	0	2,852704375	0	Placebo
NODE_3362_length_31037_cov_71.806791	0	0	-1,727094403	0	FFT
NODE_3432_length_26142_cov_7.044045	0	0	-1,472020258	0	FFT
NODE_3515_length_22106_cov_30.525056	0	0	-1,364903091	0	FFT
NODE_3517_length_22201_cov_1016.884268	0	0	2,107768855	0	Placebo
NODE_352_length_98964_cov_58.192854	0	0	-1,14321944	0	FFT
NODE_3646_length_21525_cov_5.247322	0	0	-0,984906952	0	FFT
NODE_3879_length_25805_cov_66.517631	0	0	2,214577766	0	Placebo
NODE_429_length_105199_cov_116.740565	0	0	-2,314109721	0	FFT
NODE_4406_length_18765_cov_17.720898	0	0	2,703695862	0	Placebo
NODE_448_length_82328_cov_242.488848	0	0	-1,662422888	0	FFT
NODE_4564_length_24187_cov_17.473852	0	0	-0,722987639	0	FFT
NODE_4601_length_26378_cov_20.827565	0	0	-1,502111658	0	FFT
NODE_4627_length_18353_cov_21.879167	0	0	-1,286468209	0	FFT
NODE_467_length_77994_cov_91.581044	0	0	-3,186160602	0	FFT
NODE_47_length_245394_cov_57.668312	0	0	-2,640133738	0	FFT
NODE_4813_length_20685_cov_8.087009	0	0	-1,581883112	0	FFT
NODE_484_length_65443_cov_20.397810	0	0	-1,471379026	0	FFT
NODE_50_length_209392_cov_41.016590	0	0	-1,90625978	0	FFT
NODE_50_length_233022_cov_28.249211_1	0	0	-1,529824626	0	FFT
NODE_508_length_81568_cov_59.029860	0	0	-1,914695115	0	FFT
NODE_5219_length_19530_cov_658.240770	0	0	2,633221576	0	Placebo
NODE_54_length_230968_cov_83.819361	0	0	-2,814716438	0	FFT
NODE_553_length_96146_cov_103.323038	0	0	-1,664989219	0	FFT
NODE_557_length_72009_cov_41.425842	0	0	2,774501699	0	Placebo
NODE_5611_length_15188_cov_13.744069	0	0	-1,115581586	0	FFT
NODE_5616_length_15178_cov_8.516234	0	0	-1,895818223	0	FFT
NODE_564_length_77280_cov_7.587258	0	0	2,502440408	0	Placebo
NODE_60_length_202357_cov_80.827332	0	0	2,377545927	0	Placebo
NODE_607_length_71456_cov_27.699164	0	0	-1,449995967	0	FFT
NODE_617_length_77023_cov_22.896113	0	0	-2,524199258	0	FFT
NODE_6423_length_14205_cov_50.890742	0	0	2,068337809	0	Placebo
NODE_69_length_193138_cov_81.982287_1	0	0	-0,910501471	0	FFT
NODE_703_length_67960_cov_56.511420	0	0	-2,240779078	0	FFT
NODE_707_length_80900_cov_37.907774_1	0	0	2,650128324	0	Placebo
NODE_750_length_74789_cov_31.001913	0	0	3,218506179	0	Placebo
NODE_7814_length_12923_cov_5.996114	0	0	-1,126018207	0	FFT
NODE_795_length_63964_cov_11.828146	0	0	-1,795548672	0	FFT
NODE_814_length_67071_cov_27.754984	0	0	-2,214361803	0	FFT
NODE_8630_length_10350_cov_19.728120	0	0	2,893361393	0	Placebo
NODE_864_length_75884_cov_56.634441	0	0	-1,630389453	0	FFT
NODE_869_length_61737_cov_16.350880	0	0	3,034395765	0	Placebo
NODE_871_length_69794_cov_33.084601	0	0	-1,352282376	0	FFT
NODE_904_length_60482_cov_105.096497	0	0	-1,470887833	0	FFT
NODE_944_length_45651_cov_224.138302	0	0	-1,210253855	0	FFT
NODE_9981_length_7650_cov_12.550757_1	0	0	-1,017230505	0	FFT
