# Supplementary material for: Phage-microbe dynamics after sterile faecal filtrate transplantation in individuals with metabolic syndrome: a double-blind, randomised, placebo-controlled clinical trial assessing efficacy and safety
Source: Nat Commun. 2023 Sep 12;14:5600. doi: 10.1038/s41467-023-41329-z (PMC10497675; doi:10.1038/s41467-023-41329-z)
Supplement: Supplementary file 6 — Source Data [file 41467_2023_41329_MOESM6_ESM.xlsx]

## Sheet: Fig1B
time	glucose	ID	group	day
0	6.8	M004	FFT	0
15	9.9	M004	FFT	0
45	13.7	M004	FFT	0
60	15.9	M004	FFT	0
90	15.6	M004	FFT	0
120	14.1	M004	FFT	0
0	5.5	M009	FFT	0
15	6.7	M009	FFT	0
30	8.6	M009	FFT	0
45	8.6	M009	FFT	0
60	8.9	M009	FFT	0
90	7.5	M009	FFT	0
120	7	M009	FFT	0
0	5.7	M018	FFT	0
15	7.6	M018	FFT	0
30	8.8	M018	FFT	0
45	10.1	M018	FFT	0
60	9.2	M018	FFT	0
90	6.2	M018	FFT	0
120	6.8	M018	FFT	0
0	6.3	M049	FFT	0
15	8	M049	FFT	0
30	11	M049	FFT	0
45	12.7	M049	FFT	0
60	13.4	M049	FFT	0
90	10.9	M049	FFT	0
120	5.2	M049	FFT	0
0	5.1	M053	FFT	0
15	7.1	M053	FFT	0
30	8.7	M053	FFT	0
45	7.2	M053	FFT	0
60	7.5	M053	FFT	0
90	8.1	M053	FFT	0
120	7.3	M053	FFT	0
0	5.6	M058	FFT	0
15	7.4	M058	FFT	0
30	8.8	M058	FFT	0
45	8.4	M058	FFT	0
60	8.3	M058	FFT	0
90	8.3	M058	FFT	0
120	7.8	M058	FFT	0
0	5.8	M060	FFT	0
15	7.9	M060	FFT	0
30	10	M060	FFT	0
45	10.9	M060	FFT	0
60	10.2	M060	FFT	0
90	8.1	M060	FFT	0
120	7.6	M060	FFT	0
0	6.3	M062	FFT	0
15	8.3	M062	FFT	0
30	9.5	M062	FFT	0
45	9.1	M062	FFT	0
60	8.8	M062	FFT	0
90	8	M062	FFT	0
120	6.8	M062	FFT	0
0	5.2	M063	FFT	0
15	6.4	M063	FFT	0
30	8.3	M063	FFT	0
45	9.9	M063	FFT	0
60	10.3	M063	FFT	0
90	9	M063	FFT	0
120	7.2	M063	FFT	0
0	5.4	M064	FFT	0
15	7.9	M064	FFT	0
30	8.7	M064	FFT	0
45	8	M064	FFT	0
60	7.4	M064	FFT	0
90	4.7	M064	FFT	0
120	3.8	M064	FFT	0
0	5.6	M065	FFT	0
15	8	M065	FFT	0
30	9.5	M065	FFT	0
45	9.9	M065	FFT	0
60	10.4	M065	FFT	0
90	9.5	M065	FFT	0
120	9	M065	FFT	0
0	5.9	M076	FFT	0
15	6.9	M076	FFT	0
30	8.7	M076	FFT	0
45	10.1	M076	FFT	0
60	9.8	M076	FFT	0
90	11	M076	FFT	0
120	10.6	M076	FFT	0
0	6	M001	Placebo	0
15	8.1	M001	Placebo	0
30	9.4	M001	Placebo	0
45	8.9	M001	Placebo	0
60	8.7	M001	Placebo	0
90	7	M001	Placebo	0
120	4.3	M001	Placebo	0
0	5.7	M010	Placebo	0
15	7.9	M010	Placebo	0
30	10.3	M010	Placebo	0
45	10.7	M010	Placebo	0
60	10.3	M010	Placebo	0
90	8.2	M010	Placebo	0
120	6.7	M010	Placebo	0
0	4.8	M027	Placebo	0
15	7	M027	Placebo	0
30	7.5	M027	Placebo	0
45	8.2	M027	Placebo	0
60	8	M027	Placebo	0
90	8.5	M027	Placebo	0
120	7.7	M027	Placebo	0
0	5.7	M040	Placebo	0
15	7.1	M040	Placebo	0
30	8.1	M040	Placebo	0
45	8.4	M040	Placebo	0
60	7.2	M040	Placebo	0
90	8.1	M040	Placebo	0
120	7.2	M040	Placebo	0
0	5.4	M047	Placebo	0
15	7.9	M047	Placebo	0
30	9	M047	Placebo	0
45	9.6	M047	Placebo	0
60	10.4	M047	Placebo	0
90	9.4	M047	Placebo	0
120	7.3	M047	Placebo	0
0	5.9	M061	Placebo	0
15	7.9	M061	Placebo	0
30	9	M061	Placebo	0
45	9.9	M061	Placebo	0
60	9.9	M061	Placebo	0
90	9.9	M061	Placebo	0
120	9.1	M061	Placebo	0
0	5.4	M066	Placebo	0
15	8	M066	Placebo	0
30	10.2	M066	Placebo	0
45	10.6	M066	Placebo	0
60	9.9	M066	Placebo	0
90	9.8	M066	Placebo	0
120	6.1	M066	Placebo	0
0	5.7	M069	Placebo	0
15	7.1	M069	Placebo	0
30	9.3	M069	Placebo	0
45	9.9	M069	Placebo	0
60	9.6	M069	Placebo	0
90	6.6	M069	Placebo	0
120	7.2	M069	Placebo	0
0	5.4	M070	Placebo	0
15	6.8	M070	Placebo	0
30	8.4	M070	Placebo	0
45	9.1	M070	Placebo	0
60	8.5	M070	Placebo	0
90	9.5	M070	Placebo	0
120	9.8	M070	Placebo	0
0	5.1	M074	Placebo	0
15	5.7	M074	Placebo	0
30	7.6	M074	Placebo	0
45	8	M074	Placebo	0
60	7.5	M074	Placebo	0
90	5.4	M074	Placebo	0
120	5.7	M074	Placebo	0
0	6	M075	Placebo	0
15	7	M075	Placebo	0
30	8.5	M075	Placebo	0
45	8.9	M075	Placebo	0
60	9.2	M075	Placebo	0
90	8	M075	Placebo	0
120	7.5	M075	Placebo	0
0	5.7	M082	Placebo	0
15	6.2	M082	Placebo	0
30	7.3	M082	Placebo	0
45	7.6	M082	Placebo	0
60	6.8	M082	Placebo	0
90	6.6	M082	Placebo	0
120	5.5	M082	Placebo	0
0	6.7	M004	FFT	28
15	9.7	M004	FFT	28
30	11	M004	FFT	28
45	11.1	M004	FFT	28
60	11.6	M004	FFT	28
90	14	M004	FFT	28
120	14.3	M004	FFT	28
0	6.2	M009	FFT	28
15	7.4	M009	FFT	28
30	8.6	M009	FFT	28
45	9.9	M009	FFT	28
60	11.2	M009	FFT	28
90	10.6	M009	FFT	28
120	8.7	M009	FFT	28
0	6.1	M018	FFT	28
15	8.2	M018	FFT	28
30	8.5	M018	FFT	28
45	10.2	M018	FFT	28
60	9	M018	FFT	28
90	7	M018	FFT	28
120	6.4	M018	FFT	28
0	6.5	M049	FFT	28
15	9.5	M049	FFT	28
30	12.7	M049	FFT	28
45	13.6	M049	FFT	28
60	15.4	M049	FFT	28
90	12.9	M049	FFT	28
120	8.6	M049	FFT	28
0	5.1	M053	FFT	28
15	6.5	M053	FFT	28
30	8.5	M053	FFT	28
45	8.4	M053	FFT	28
60	8	M053	FFT	28
90	7.5	M053	FFT	28
120	7	M053	FFT	28
0	6	M058	FFT	28
15	7.6	M058	FFT	28
30	9.2	M058	FFT	28
45	9.9	M058	FFT	28
60	9.5	M058	FFT	28
90	8.3	M058	FFT	28
120	7.9	M058	FFT	28
0	5.9	M060	FFT	28
15	9.7	M060	FFT	28
30	11.3	M060	FFT	28
45	10.6	M060	FFT	28
60	10.1	M060	FFT	28
90	7.2	M060	FFT	28
120	3.7	M060	FFT	28
0	6.2	M062	FFT	28
15	10	M062	FFT	28
30	10.2	M062	FFT	28
45	11.2	M062	FFT	28
60	8.9	M062	FFT	28
90	8.1	M062	FFT	28
120	6.2	M062	FFT	28
0	5.2	M063	FFT	28
15	6.5	M063	FFT	28
30	8.3	M063	FFT	28
45	9.5	M063	FFT	28
60	9.9	M063	FFT	28
90	8.8	M063	FFT	28
120	7.6	M063	FFT	28
0	5.9	M064	FFT	28
15	8.7	M064	FFT	28
30	10.2	M064	FFT	28
45	10.8	M064	FFT	28
60	10.1	M064	FFT	28
90	6.6	M064	FFT	28
120	3.8	M064	FFT	28
0	6.1	M065	FFT	28
15	8.1	M065	FFT	28
30	9.9	M065	FFT	28
45	10.8	M065	FFT	28
60	11.6	M065	FFT	28
90	10	M065	FFT	28
120	10.6	M065	FFT	28
0	5.8	M076	FFT	28
15	7.8	M076	FFT	28
30	9.4	M076	FFT	28
45	10.5	M076	FFT	28
60	11.6	M076	FFT	28
90	11.6	M076	FFT	28
120	10.6	M076	FFT	28
0	5.7	M001	Placebo	28
15	6.9	M001	Placebo	28
30	8.9	M001	Placebo	28
45	10.3	M001	Placebo	28
60	10	M001	Placebo	28
90	7.1	M001	Placebo	28
120	5.5	M001	Placebo	28
0	5.5	M010	Placebo	28
15	7.2	M010	Placebo	28
30	9.2	M010	Placebo	28
45	10.5	M010	Placebo	28
60	9.7	M010	Placebo	28
90	7.3	M010	Placebo	28
120	5	M010	Placebo	28
0	4.9	M027	Placebo	28
15	7	M027	Placebo	28
30	7.3	M027	Placebo	28
45	7.9	M027	Placebo	28
60	7.6	M027	Placebo	28
90	8.5	M027	Placebo	28
120	7	M027	Placebo	28
0	5.6	M040	Placebo	28
15	9.3	M040	Placebo	28
30	10.4	M040	Placebo	28
45	9.3	M040	Placebo	28
60	8.9	M040	Placebo	28
90	8.3	M040	Placebo	28
120	7.1	M040	Placebo	28
0	5.5	M047	Placebo	28
15	7.2	M047	Placebo	28
30	9.3	M047	Placebo	28
45	9.4	M047	Placebo	28
60	9.3	M047	Placebo	28
90	9.4	M047	Placebo	28
120	8	M047	Placebo	28
0	6.5	M061	Placebo	28
15	9.7	M061	Placebo	28
30	10.5	M061	Placebo	28
45	10.3	M061	Placebo	28
60	10.1	M061	Placebo	28
90	8.4	M061	Placebo	28
120	7.1	M061	Placebo	28
0	5.8	M066	Placebo	28
15	7.5	M066	Placebo	28
30	10.3	M066	Placebo	28
45	11.1	M066	Placebo	28
60	10.8	M066	Placebo	28
90	7.8	M066	Placebo	28
120	5.4	M066	Placebo	28
0	5.9	M069	Placebo	28
15	7.7	M069	Placebo	28
30	9.4	M069	Placebo	28
45	10.5	M069	Placebo	28
60	9.5	M069	Placebo	28
90	7.6	M069	Placebo	28
120	6.9	M069	Placebo	28
0	6.4	M070	Placebo	28
15	8.4	M070	Placebo	28
30	9.3	M070	Placebo	28
45	9.4	M070	Placebo	28
60	9.9	M070	Placebo	28
90	9.7	M070	Placebo	28
120	8.7	M070	Placebo	28
0	5.4	M074	Placebo	28
15	7.4	M074	Placebo	28
30	7.9	M074	Placebo	28
45	7	M074	Placebo	28
60	6.4	M074	Placebo	28
90	4.7	M074	Placebo	28
120	4.7	M074	Placebo	28
0	6	M075	Placebo	28
15	7.2	M075	Placebo	28
30	9.2	M075	Placebo	28
45	11	M075	Placebo	28
60	11.7	M075	Placebo	28
90	9.4	M075	Placebo	28
120	7.9	M075	Placebo	28
0	6.4	M082	Placebo	28
15	7.9	M082	Placebo	28
30	9.6	M082	Placebo	28
45	9.3	M082	Placebo	28
60	8.3	M082	Placebo	28
90	5.6	M082	Placebo	28
120	5.2	M082	Placebo	28

## Sheet: Fig_1C
x_label	AUC_gluc	group
FFT 0	1442.25	FFT
FFT 0	930	FFT
FFT 0	935.25	FFT
FFT 0	1229.25	FFT
FFT 0	904.5	FFT
FFT 0	963.75	FFT
FFT 0	1062	FFT
FFT 0	990.75	FFT
FFT 0	1017.75	FFT
FFT 0	774	FFT
FFT 0	1107	FFT
FFT 0	1139.25	FFT
Placebo 0	911.25	Placebo
Placebo 0	1054.5	Placebo
Placebo 0	927	Placebo
Placebo 0	909.75	Placebo
Placebo 0	1063.5	Placebo
Placebo 0	1102.5	Placebo
Placebo 0	1080.75	Placebo
Placebo 0	959.25	Placebo
Placebo 0	1028.25	Placebo
Placebo 0	774	Placebo
Placebo 0	970.5	Placebo
Placebo 0	792.75	Placebo
FFT 28	1422.75	FFT
FFT 28	1135.5	FFT
FFT 28	957.75	FFT
FFT 28	1448.25	FFT
FFT 28	899.25	FFT
FFT 28	1026.75	FFT
FFT 28	1017	FFT
FFT 28	1053.75	FFT
FFT 28	1004.25	FFT
FFT 28	972	FFT
FFT 28	1197.75	FFT
FFT 28	1227	FFT
Placebo 28	954.75	Placebo
Placebo 28	957	Placebo
Placebo 28	900.75	Placebo
Placebo 28	1032.75	Placebo
Placebo 28	1041	Placebo
Placebo 28	1092	Placebo
Placebo 28	1035	Placebo
Placebo 28	1003.5	Placebo
Placebo 28	1098.75	Placebo
Placebo 28	730.5	Placebo
Placebo 28	1119.75	Placebo
Placebo 28	882.75	Placebo

## Sheet: Fig1D
x_label	AUC_Cpept	group
FFT 0	185.25	FFT
FFT 0	287.4	FFT
FFT 0	203.55	FFT
FFT 0	230.85	FFT
FFT 0	266.85	FFT
FFT 0	277.5	FFT
FFT 0	354.75	FFT
FFT 0	484.35	FFT
FFT 0	277.8	FFT
FFT 0	126.3	FFT
FFT 0	312.9	FFT
FFT 0	255.45	FFT
Placebo 0	330.3	Placebo
Placebo 0	337.95	Placebo
Placebo 0	328.8	Placebo
Placebo 0	349.95	Placebo
Placebo 0	262.65	Placebo
Placebo 0	182.1	Placebo
Placebo 0	184.65	Placebo
Placebo 0	187.65	Placebo
Placebo 0	287.7	Placebo
Placebo 0	189	Placebo
Placebo 0	185.85	Placebo
Placebo 0	266.7	Placebo
FFT 28	189.6	FFT
FFT 28	253.95	FFT
FFT 28	181.05	FFT
FFT 28	249.15	FFT
FFT 28	258.75	FFT
FFT 28	321.75	FFT
FFT 28	351.3	FFT
FFT 28	385.05	FFT
FFT 28	299.4	FFT
FFT 28	129	FFT
FFT 28	309.6	FFT
FFT 28	307.95	FFT
Placebo 28	283.2	Placebo
Placebo 28	294.9	Placebo
Placebo 28	298.95	Placebo
Placebo 28	360.45	Placebo
Placebo 28	291.45	Placebo
Placebo 28	199.05	Placebo
Placebo 28	185.7	Placebo
Placebo 28	201.3	Placebo
Placebo 28	284.25	Placebo
Placebo 28	180.3	Placebo
Placebo 28	197.55	Placebo
Placebo 28	251.7	Placebo

## Sheet: Fig1E
x_label	ID	group	hba1c_lakc
FFT 0	M009	FFT	37
FFT 0	M018	FFT	37
FFT 0	M049	FFT	43
FFT 0	M053	FFT	31
FFT 0	M058	FFT	35
FFT 0	M060	FFT	40
FFT 0	M062	FFT	34
FFT 0	M063	FFT	34
FFT 0	M064	FFT	32
FFT 0	M065	FFT	30
FFT 0	M076	FFT	29
Placebo 0	M001	Placebo	36
Placebo 0	M010	Placebo	41
Placebo 0	M027	Placebo	39
Placebo 0	M040	Placebo	40
Placebo 0	M047	Placebo	37
Placebo 0	M061	Placebo	37
Placebo 0	M066	Placebo	37
Placebo 0	M069	Placebo	35
Placebo 0	M070	Placebo	31
Placebo 0	M074	Placebo	37
Placebo 0	M075	Placebo	35
Placebo 0	M082	Placebo	36
FFT 28	M009	FFT	37
FFT 28	M018	FFT	37
FFT 28	M049	FFT	41
FFT 28	M053	FFT	30
FFT 28	M058	FFT	34
FFT 28	M060	FFT	39
FFT 28	M062	FFT	32
FFT 28	M063	FFT	32
FFT 28	M064	FFT	35
FFT 28	M065	FFT	32
FFT 28	M076	FFT	28
Placebo 28	M001	Placebo	37
Placebo 28	M010	Placebo	36
Placebo 28	M027	Placebo	41
Placebo 28	M040	Placebo	32
Placebo 28	M047	Placebo	33
Placebo 28	M061	Placebo	35
Placebo 28	M066	Placebo	39
Placebo 28	M069	Placebo	34
Placebo 28	M070	Placebo	34
Placebo 28	M074	Placebo	35
Placebo 28	M075	Placebo	34
Placebo 28	M082	Placebo	36

## Sheet: Fig2B
observed	participant	day	dataset	group
584	M001	0	VLP	Placebo
965	M001	0	WGS	Placebo
677	M001	14	WGS	Placebo
261	M001	2	VLP	Placebo
891	M001	2	WGS	Placebo
732	M001	28	VLP	Placebo
683	M001	28	WGS	Placebo
789	M001	4	WGS	Placebo
762	M001	7	WGS	Placebo
572	M004	0	VLP	FFT
1637	M004	0	WGS	FFT
1801	M004	14	WGS	FFT
479	M004	2	VLP	FFT
1917	M004	2	WGS	FFT
546	M004	28	VLP	FFT
1530	M004	28	WGS	FFT
1472	M004	4	WGS	FFT
1379	M004	7	WGS	FFT
469	M009	0	VLP	FFT
1292	M009	0	WGS	FFT
1364	M009	14	WGS	FFT
413	M009	2	VLP	FFT
1327	M009	2	WGS	FFT
457	M009	28	VLP	FFT
1348	M009	28	WGS	FFT
1297	M009	4	WGS	FFT
1124	M009	7	WGS	FFT
459	M010	0	VLP	Placebo
1517	M010	0	WGS	Placebo
1605	M010	14	WGS	Placebo
255	M010	2	VLP	Placebo
1005	M010	2	WGS	Placebo
706	M010	28	VLP	Placebo
1225	M010	28	WGS	Placebo
1445	M010	4	WGS	Placebo
1523	M010	7	WGS	Placebo
1069	M018	0	VLP	FFT
790	M018	0	WGS	FFT
1159	M018	14	WGS	FFT
880	M018	2	VLP	FFT
1377	M018	2	WGS	FFT
1000	M018	28	VLP	FFT
1241	M018	28	WGS	FFT
1129	M018	4	WGS	FFT
993	M018	7	WGS	FFT
243	M027	0	VLP	Placebo
1369	M027	0	WGS	Placebo
1093	M027	14	WGS	Placebo
316	M027	2	VLP	Placebo
740	M027	2	WGS	Placebo
550	M027	28	VLP	Placebo
1233	M027	28	WGS	Placebo
1091	M027	4	WGS	Placebo
924	M027	7	WGS	Placebo
297	M040	0	VLP	Placebo
1231	M040	0	WGS	Placebo
887	M040	14	WGS	Placebo
185	M040	2	VLP	Placebo
1200	M040	2	WGS	Placebo
791	M040	28	VLP	Placebo
1103	M040	28	WGS	Placebo
779	M040	4	WGS	Placebo
867	M040	7	WGS	Placebo
770	M047	0	VLP	Placebo
1017	M047	0	WGS	Placebo
1010	M047	14	WGS	Placebo
417	M047	2	VLP	Placebo
1219	M047	2	WGS	Placebo
617	M047	28	VLP	Placebo
1039	M047	28	WGS	Placebo
1145	M047	4	WGS	Placebo
1126	M047	7	WGS	Placebo
676	M049	0	VLP	FFT
1508	M049	0	WGS	FFT
1563	M049	14	WGS	FFT
589	M049	2	VLP	FFT
1231	M049	2	WGS	FFT
615	M049	28	VLP	FFT
1377	M049	28	WGS	FFT
1096	M049	4	WGS	FFT
1117	M049	7	WGS	FFT
447	M053	0	VLP	FFT
1427	M053	0	WGS	FFT
1343	M053	14	WGS	FFT
592	M053	2	VLP	FFT
764	M053	2	WGS	FFT
750	M053	28	VLP	FFT
1283	M053	28	WGS	FFT
954	M053	4	WGS	FFT
959	M053	7	WGS	FFT
537	M058	0	VLP	FFT
892	M058	0	WGS	FFT
721	M058	14	WGS	FFT
903	M058	2	VLP	FFT
711	M058	2	WGS	FFT
282	M058	28	VLP	FFT
929	M058	28	WGS	FFT
911	M058	4	WGS	FFT
961	M058	7	WGS	FFT
698	M060	0	VLP	FFT
1908	M060	0	WGS	FFT
1372	M060	14	WGS	FFT
875	M060	2	VLP	FFT
1388	M060	2	WGS	FFT
881	M060	28	VLP	FFT
1426	M060	28	WGS	FFT
1454	M060	4	WGS	FFT
1427	M060	7	WGS	FFT
496	M061	0	VLP	Placebo
1567	M061	0	WGS	Placebo
940	M061	14	WGS	Placebo
1241	M061	7	WGS	Placebo
529	M061	2	VLP	Placebo
1238	M061	2	WGS	Placebo
997	M061	4	WGS	Placebo
1821	M061	28	WGS	Placebo
808	M062	0	VLP	FFT
1515	M062	0	WGS	FFT
1240	M062	14	WGS	FFT
457	M062	2	VLP	FFT
1482	M062	2	WGS	FFT
419	M062	28	VLP	FFT
1641	M062	28	WGS	FFT
1412	M062	4	WGS	FFT
1814	M062	7	WGS	FFT
758	M063	0	VLP	FFT
1286	M063	0	WGS	FFT
1233	M063	14	WGS	FFT
823	M063	2	VLP	FFT
1413	M063	2	WGS	FFT
1274	M063	28	WGS	FFT
1156	M063	4	WGS	FFT
1238	M063	7	WGS	FFT
464	M064	0	VLP	FFT
1455	M064	0	WGS	FFT
1377	M064	14	WGS	FFT
1082	M064	2	VLP	FFT
1119	M064	2	WGS	FFT
386	M064	28	VLP	FFT
1384	M064	28	WGS	FFT
1246	M064	4	WGS	FFT
1565	M064	7	WGS	FFT
414	M065	0	VLP	FFT
958	M065	0	WGS	FFT
741	M065	14	WGS	FFT
519	M065	2	VLP	FFT
916	M065	2	WGS	FFT
492	M065	28	VLP	FFT
1120	M065	28	WGS	FFT
1080	M065	4	WGS	FFT
1077	M065	7	WGS	FFT
452	M066	0	VLP	Placebo
1088	M066	0	WGS	Placebo
816	M066	14	WGS	Placebo
563	M066	2	VLP	Placebo
1039	M066	2	WGS	Placebo
287	M066	28	VLP	Placebo
838	M066	28	WGS	Placebo
813	M066	4	WGS	Placebo
934	M066	7	WGS	Placebo
924	M069	0	VLP	Placebo
1227	M069	0	WGS	Placebo
1542	M069	14	WGS	Placebo
760	M069	2	VLP	Placebo
1028	M069	2	WGS	Placebo
363	M069	28	VLP	Placebo
1399	M069	28	WGS	Placebo
1496	M069	4	WGS	Placebo
1648	M069	7	WGS	Placebo
314	M070	0	VLP	Placebo
816	M070	0	WGS	Placebo
1346	M070	14	WGS	Placebo
452	M070	2	VLP	Placebo
1226	M070	2	WGS	Placebo
262	M070	28	VLP	Placebo
966	M070	28	WGS	Placebo
1071	M070	4	WGS	Placebo
1063	M070	7	WGS	Placebo
515	M074	0	VLP	Placebo
1908	M074	0	WGS	Placebo
1832	M074	14	WGS	Placebo
1052	M074	2	VLP	Placebo
1491	M074	2	WGS	Placebo
735	M074	28	VLP	Placebo
1837	M074	28	WGS	Placebo
1516	M074	4	WGS	Placebo
878	M074	7	WGS	Placebo
464	M075	0	VLP	Placebo
978	M075	0	WGS	Placebo
1103	M075	14	WGS	Placebo
1477	M075	2	VLP	Placebo
1075	M075	2	WGS	Placebo
603	M075	28	VLP	Placebo
1370	M075	28	WGS	Placebo
968	M075	4	WGS	Placebo
1157	M075	7	WGS	Placebo
422	M076	0	VLP	FFT
1034	M076	0	WGS	FFT
1251	M076	14	WGS	FFT
333	M076	2	VLP	FFT
465	M076	28	VLP	FFT
1230	M076	28	WGS	FFT
879	M076	4	WGS	FFT
798	M076	7	WGS	FFT
686	M082	0	VLP	Placebo
1564	M082	0	WGS	Placebo
1531	M082	14	WGS	Placebo
553	M082	2	VLP	Placebo
1066	M082	2	WGS	Placebo
318	M082	28	VLP	Placebo
1160	M082	4	WGS	Placebo
1228	M082	7	WGS	Placebo
246	M001	0	bacteria	Placebo
174	M001	14	bacteria	Placebo
201	M001	2	bacteria	Placebo
193	M001	28	bacteria	Placebo
209	M001	4	bacteria	Placebo
206	M001	7	bacteria	Placebo
521	M004	0	bacteria	FFT
541	M004	14	bacteria	FFT
539	M004	2	bacteria	FFT
510	M004	28	bacteria	FFT
461	M004	4	bacteria	FFT
486	M004	7	bacteria	FFT
425	M009	0	bacteria	FFT
401	M009	14	bacteria	FFT
342	M009	2	bacteria	FFT
407	M009	28	bacteria	FFT
388	M009	4	bacteria	FFT
330	M009	7	bacteria	FFT
382	M010	0	bacteria	Placebo
385	M010	14	bacteria	Placebo
319	M010	2	bacteria	Placebo
336	M010	28	bacteria	Placebo
376	M010	4	bacteria	Placebo
375	M010	7	bacteria	Placebo
303	M018	0	bacteria	FFT
293	M018	14	bacteria	FFT
316	M018	2	bacteria	FFT
325	M018	28	bacteria	FFT
311	M018	4	bacteria	FFT
296	M018	7	bacteria	FFT
362	M027	0	bacteria	Placebo
327	M027	14	bacteria	Placebo
234	M027	2	bacteria	Placebo
332	M027	28	bacteria	Placebo
281	M027	4	bacteria	Placebo
353	M027	7	bacteria	Placebo
288	M040	0	bacteria	Placebo
223	M040	14	bacteria	Placebo
279	M040	2	bacteria	Placebo
271	M040	28	bacteria	Placebo
224	M040	4	bacteria	Placebo
242	M040	7	bacteria	Placebo
278	M047	0	bacteria	Placebo
295	M047	14	bacteria	Placebo
274	M047	2	bacteria	Placebo
287	M047	28	bacteria	Placebo
307	M047	4	bacteria	Placebo
301	M047	7	bacteria	Placebo
405	M049	0	bacteria	FFT
439	M049	14	bacteria	FFT
340	M049	2	bacteria	FFT
411	M049	28	bacteria	FFT
366	M049	4	bacteria	FFT
391	M049	7	bacteria	FFT
366	M053	0	bacteria	FFT
345	M053	14	bacteria	FFT
236	M053	2	bacteria	FFT
340	M053	28	bacteria	FFT
259	M053	4	bacteria	FFT
291	M053	7	bacteria	FFT
230	M058	0	bacteria	FFT
223	M058	14	bacteria	FFT
206	M058	2	bacteria	FFT
240	M058	28	bacteria	FFT
214	M058	4	bacteria	FFT
233	M058	7	bacteria	FFT
478	M060	0	bacteria	FFT
448	M060	14	bacteria	FFT
413	M060	2	bacteria	FFT
455	M060	28	bacteria	FFT
422	M060	4	bacteria	FFT
482	M060	7	bacteria	FFT
420	M061	0	bacteria	Placebo
314	M061	14	bacteria	Placebo
385	M061	7	bacteria	Placebo
393	M061	2	bacteria	Placebo
372	M061	4	bacteria	Placebo
452	M061	28	bacteria	Placebo
344	M062	0	bacteria	FFT
388	M062	14	bacteria	FFT
351	M062	2	bacteria	FFT
360	M062	28	bacteria	FFT
376	M062	4	bacteria	FFT
363	M062	7	bacteria	FFT
320	M063	0	bacteria	FFT
314	M063	14	bacteria	FFT
332	M063	2	bacteria	FFT
328	M063	28	bacteria	FFT
295	M063	4	bacteria	FFT
323	M063	7	bacteria	FFT
470	M064	0	bacteria	FFT
430	M064	14	bacteria	FFT
339	M064	2	bacteria	FFT
489	M064	28	bacteria	FFT
373	M064	4	bacteria	FFT
430	M064	7	bacteria	FFT
282	M065	0	bacteria	FFT
246	M065	14	bacteria	FFT
213	M065	2	bacteria	FFT
296	M065	28	bacteria	FFT
261	M065	4	bacteria	FFT
265	M065	7	bacteria	FFT
304	M066	0	bacteria	Placebo
318	M066	14	bacteria	Placebo
332	M066	2	bacteria	Placebo
274	M066	28	bacteria	Placebo
303	M066	4	bacteria	Placebo
286	M066	7	bacteria	Placebo
376	M069	0	bacteria	Placebo
407	M069	14	bacteria	Placebo
357	M069	2	bacteria	Placebo
432	M069	28	bacteria	Placebo
391	M069	4	bacteria	Placebo
398	M069	7	bacteria	Placebo
391	M070	0	bacteria	Placebo
395	M070	14	bacteria	Placebo
335	M070	2	bacteria	Placebo
423	M070	28	bacteria	Placebo
409	M070	4	bacteria	Placebo
391	M070	7	bacteria	Placebo
583	M074	0	bacteria	Placebo
593	M074	14	bacteria	Placebo
418	M074	2	bacteria	Placebo
559	M074	28	bacteria	Placebo
459	M074	4	bacteria	Placebo
407	M074	7	bacteria	Placebo
304	M075	0	bacteria	Placebo
298	M075	14	bacteria	Placebo
252	M075	2	bacteria	Placebo
300	M075	28	bacteria	Placebo
249	M075	4	bacteria	Placebo
306	M075	7	bacteria	Placebo
347	M076	0	bacteria	FFT
338	M076	14	bacteria	FFT
342	M076	28	bacteria	FFT
266	M076	4	bacteria	FFT
290	M076	7	bacteria	FFT
394	M082	0	bacteria	Placebo
383	M082	14	bacteria	Placebo
311	M082	2	bacteria	Placebo
358	M082	4	bacteria	Placebo
385	M082	7	bacteria	Placebo

## Sheet: Fig2C
shannon	participant	day	dataset	group
3.994	M001	0	VLP	Placebo
5.97093	M001	0	WGS	Placebo
5.40658	M001	14	WGS	Placebo
2.50749	M001	2	VLP	Placebo
5.67424	M001	2	WGS	Placebo
4.04211	M001	28	VLP	Placebo
5.55363	M001	28	WGS	Placebo
5.73121	M001	4	WGS	Placebo
5.71965	M001	7	WGS	Placebo
3.02218	M004	0	VLP	FFT
6.67745	M004	0	WGS	FFT
6.66332	M004	14	WGS	FFT
3.09562	M004	2	VLP	FFT
6.66077	M004	2	WGS	FFT
3.7712	M004	28	VLP	FFT
6.57767	M004	28	WGS	FFT
6.47762	M004	4	WGS	FFT
6.36243	M004	7	WGS	FFT
3.72277	M009	0	VLP	FFT
6.06144	M009	0	WGS	FFT
6.3528	M009	14	WGS	FFT
3.45545	M009	2	VLP	FFT
6.23358	M009	2	WGS	FFT
3.68891	M009	28	VLP	FFT
6.49583	M009	28	WGS	FFT
6.40996	M009	4	WGS	FFT
5.96442	M009	7	WGS	FFT
3.49388	M010	0	VLP	Placebo
6.511	M010	0	WGS	Placebo
6.55415	M010	14	WGS	Placebo
2.56216	M010	2	VLP	Placebo
6.16135	M010	2	WGS	Placebo
3.87613	M010	28	VLP	Placebo
6.27111	M010	28	WGS	Placebo
6.41817	M010	4	WGS	Placebo
6.51485	M010	7	WGS	Placebo
4.46899	M018	0	VLP	FFT
5.60706	M018	0	WGS	FFT
6.21512	M018	14	WGS	FFT
4.17988	M018	2	VLP	FFT
6.3351	M018	2	WGS	FFT
4.40295	M018	28	VLP	FFT
6.11856	M018	28	WGS	FFT
5.86508	M018	4	WGS	FFT
5.9734	M018	7	WGS	FFT
2.7627	M027	0	VLP	Placebo
6.36279	M027	0	WGS	Placebo
6.08153	M027	14	WGS	Placebo
3.47866	M027	2	VLP	Placebo
5.7463	M027	2	WGS	Placebo
2.61276	M027	28	VLP	Placebo
6.23082	M027	28	WGS	Placebo
6.0006	M027	4	WGS	Placebo
5.83519	M027	7	WGS	Placebo
3.97331	M040	0	VLP	Placebo
6.30136	M040	0	WGS	Placebo
5.88762	M040	14	WGS	Placebo
2.93756	M040	2	VLP	Placebo
6.14638	M040	2	WGS	Placebo
3.82285	M040	28	VLP	Placebo
6.15183	M040	28	WGS	Placebo
5.63346	M040	4	WGS	Placebo
5.79634	M040	7	WGS	Placebo
3.78009	M047	0	VLP	Placebo
5.95482	M047	0	WGS	Placebo
6.0188	M047	14	WGS	Placebo
3.08123	M047	2	VLP	Placebo
6.24285	M047	2	WGS	Placebo
4.29492	M047	28	VLP	Placebo
6.16373	M047	28	WGS	Placebo
6.18162	M047	4	WGS	Placebo
6.15828	M047	7	WGS	Placebo
3.41747	M049	0	VLP	FFT
6.44642	M049	0	WGS	FFT
6.42317	M049	14	WGS	FFT
4.31731	M049	2	VLP	FFT
6.17337	M049	2	WGS	FFT
3.90627	M049	28	VLP	FFT
6.3368	M049	28	WGS	FFT
6.01751	M049	4	WGS	FFT
6.05982	M049	7	WGS	FFT
3.63966	M053	0	VLP	FFT
6.36435	M053	0	WGS	FFT
6.34707	M053	14	WGS	FFT
4.50445	M053	2	VLP	FFT
5.67304	M053	2	WGS	FFT
5.0224	M053	28	VLP	FFT
6.17707	M053	28	WGS	FFT
6.08158	M053	4	WGS	FFT
6.04497	M053	7	WGS	FFT
4.16561	M058	0	VLP	FFT
5.84423	M058	0	WGS	FFT
5.71538	M058	14	WGS	FFT
4.9819	M058	2	VLP	FFT
5.59837	M058	2	WGS	FFT
3.7548	M058	28	VLP	FFT
5.80512	M058	28	WGS	FFT
5.79574	M058	4	WGS	FFT
5.90166	M058	7	WGS	FFT
3.85524	M060	0	VLP	FFT
6.66574	M060	0	WGS	FFT
6.35994	M060	14	WGS	FFT
4.44541	M060	2	VLP	FFT
6.3656	M060	2	WGS	FFT
4.36835	M060	28	VLP	FFT
6.36066	M060	28	WGS	FFT
6.47278	M060	4	WGS	FFT
6.31467	M060	7	WGS	FFT
3.79351	M061	0	VLP	Placebo
6.52908	M061	0	WGS	Placebo
6.02455	M061	14	WGS	Placebo
6.19029	M061	7	WGS	Placebo
3.7826	M061	2	VLP	Placebo
6.27369	M061	2	WGS	Placebo
6.04718	M061	4	WGS	Placebo
6.63546	M061	28	WGS	Placebo
4.86988	M062	0	VLP	FFT
6.54005	M062	0	WGS	FFT
6.27246	M062	14	WGS	FFT
4.14832	M062	2	VLP	FFT
6.51055	M062	2	WGS	FFT
3.99237	M062	28	VLP	FFT
6.57734	M062	28	WGS	FFT
6.32943	M062	4	WGS	FFT
6.71082	M062	7	WGS	FFT
5.08402	M063	0	VLP	FFT
6.2913	M063	0	WGS	FFT
6.12504	M063	14	WGS	FFT
3.6321	M063	2	VLP	FFT
6.3263	M063	2	WGS	FFT
6.13226	M063	28	WGS	FFT
6.10759	M063	4	WGS	FFT
6.12914	M063	7	WGS	FFT
3.91385	M064	0	VLP	FFT
6.474	M064	0	WGS	FFT
6.3038	M064	14	WGS	FFT
4.02432	M064	2	VLP	FFT
6.10347	M064	2	WGS	FFT
3.63959	M064	28	VLP	FFT
6.40148	M064	28	WGS	FFT
6.17464	M064	4	WGS	FFT
6.53119	M064	7	WGS	FFT
3.05109	M065	0	VLP	FFT
5.93398	M065	0	WGS	FFT
5.53074	M065	14	WGS	FFT
2.85868	M065	2	VLP	FFT
6.06033	M065	2	WGS	FFT
3.45864	M065	28	VLP	FFT
6.16598	M065	28	WGS	FFT
5.97024	M065	4	WGS	FFT
6.03543	M065	7	WGS	FFT
3.22091	M066	0	VLP	Placebo
6.00664	M066	0	WGS	Placebo
5.82459	M066	14	WGS	Placebo
3.74317	M066	2	VLP	Placebo
5.8656	M066	2	WGS	Placebo
3.63298	M066	28	VLP	Placebo
5.83987	M066	28	WGS	Placebo
5.78465	M066	4	WGS	Placebo
5.76349	M066	7	WGS	Placebo
4.71084	M069	0	VLP	Placebo
6.36496	M069	0	WGS	Placebo
6.48761	M069	14	WGS	Placebo
3.08131	M069	2	VLP	Placebo
6.25944	M069	2	WGS	Placebo
4.30022	M069	28	VLP	Placebo
6.39429	M069	28	WGS	Placebo
6.44582	M069	4	WGS	Placebo
6.61356	M069	7	WGS	Placebo
4.32562	M070	0	VLP	Placebo
5.78522	M070	0	WGS	Placebo
6.27223	M070	14	WGS	Placebo
3.63967	M070	2	VLP	Placebo
5.97721	M070	2	WGS	Placebo
4.23061	M070	28	VLP	Placebo
5.9911	M070	28	WGS	Placebo
5.9894	M070	4	WGS	Placebo
5.97227	M070	7	WGS	Placebo
4.2787	M074	0	VLP	Placebo
6.95336	M074	0	WGS	Placebo
6.79529	M074	14	WGS	Placebo
4.25814	M074	2	VLP	Placebo
6.51312	M074	2	WGS	Placebo
4.34196	M074	28	VLP	Placebo
6.69792	M074	28	WGS	Placebo
6.34874	M074	4	WGS	Placebo
6.15218	M074	7	WGS	Placebo
3.792	M075	0	VLP	Placebo
6.07005	M075	0	WGS	Placebo
6.20685	M075	14	WGS	Placebo
6.34185	M075	2	VLP	Placebo
6.19915	M075	2	WGS	Placebo
4.37712	M075	28	VLP	Placebo
6.30234	M075	28	WGS	Placebo
5.9438	M075	4	WGS	Placebo
6.14865	M075	7	WGS	Placebo
4.22475	M076	0	VLP	FFT
5.62608	M076	0	WGS	FFT
6.27836	M076	14	WGS	FFT
3.36598	M076	2	VLP	FFT
3.41899	M076	28	VLP	FFT
6.28486	M076	28	WGS	FFT
5.60429	M076	4	WGS	FFT
5.8631	M076	7	WGS	FFT
4.08289	M082	0	VLP	Placebo
6.51302	M082	0	WGS	Placebo
6.49604	M082	14	WGS	Placebo
4.29898	M082	2	VLP	Placebo
6.06847	M082	2	WGS	Placebo
2.65365	M082	28	VLP	Placebo
6.18285	M082	4	WGS	Placebo
6.28834	M082	7	WGS	Placebo
3.72261	M001	0	bacteria	Placebo
3.24074	M001	14	bacteria	Placebo
3.39398	M001	2	bacteria	Placebo
3.43037	M001	28	bacteria	Placebo
3.56242	M001	4	bacteria	Placebo
3.46478	M001	7	bacteria	Placebo
4.78066	M004	0	bacteria	FFT
4.67432	M004	14	bacteria	FFT
4.6618	M004	2	bacteria	FFT
4.70084	M004	28	bacteria	FFT
4.61625	M004	4	bacteria	FFT
4.54134	M004	7	bacteria	FFT
4.11098	M009	0	bacteria	FFT
4.32654	M009	14	bacteria	FFT
4.22035	M009	2	bacteria	FFT
4.52137	M009	28	bacteria	FFT
4.45244	M009	4	bacteria	FFT
3.95626	M009	7	bacteria	FFT
4.49994	M010	0	bacteria	Placebo
4.42548	M010	14	bacteria	Placebo
4.25016	M010	2	bacteria	Placebo
4.20219	M010	28	bacteria	Placebo
4.28751	M010	4	bacteria	Placebo
4.47124	M010	7	bacteria	Placebo
4.12807	M018	0	bacteria	FFT
4.24821	M018	14	bacteria	FFT
4.28815	M018	2	bacteria	FFT
4.05058	M018	28	bacteria	FFT
3.83908	M018	4	bacteria	FFT
3.85509	M018	7	bacteria	FFT
4.21258	M027	0	bacteria	Placebo
4.01372	M027	14	bacteria	Placebo
3.58126	M027	2	bacteria	Placebo
4.00686	M027	28	bacteria	Placebo
3.79258	M027	4	bacteria	Placebo
3.69968	M027	7	bacteria	Placebo
4.09656	M040	0	bacteria	Placebo
3.67791	M040	14	bacteria	Placebo
3.86051	M040	2	bacteria	Placebo
3.9739	M040	28	bacteria	Placebo
3.60546	M040	4	bacteria	Placebo
3.68356	M040	7	bacteria	Placebo
4.13909	M047	0	bacteria	Placebo
3.88939	M047	14	bacteria	Placebo
4.18719	M047	2	bacteria	Placebo
4.27031	M047	28	bacteria	Placebo
4.12948	M047	4	bacteria	Placebo
4.18296	M047	7	bacteria	Placebo
4.37837	M049	0	bacteria	FFT
4.35856	M049	14	bacteria	FFT
4.12495	M049	2	bacteria	FFT
4.21578	M049	28	bacteria	FFT
4.07845	M049	4	bacteria	FFT
4.16914	M049	7	bacteria	FFT
4.22235	M053	0	bacteria	FFT
4.17937	M053	14	bacteria	FFT
3.31418	M053	2	bacteria	FFT
3.93445	M053	28	bacteria	FFT
4.08822	M053	4	bacteria	FFT
4.01679	M053	7	bacteria	FFT
3.9524	M058	0	bacteria	FFT
3.76415	M058	14	bacteria	FFT
3.49182	M058	2	bacteria	FFT
3.74151	M058	28	bacteria	FFT
3.69552	M058	4	bacteria	FFT
3.88296	M058	7	bacteria	FFT
4.58546	M060	0	bacteria	FFT
4.53324	M060	14	bacteria	FFT
4.43025	M060	2	bacteria	FFT
4.43003	M060	28	bacteria	FFT
4.47642	M060	4	bacteria	FFT
4.40489	M060	7	bacteria	FFT
4.51994	M061	0	bacteria	Placebo
4.322	M061	14	bacteria	Placebo
4.17676	M061	7	bacteria	Placebo
4.20812	M061	2	bacteria	Placebo
4.28742	M061	4	bacteria	Placebo
4.49047	M061	28	bacteria	Placebo
4.33213	M062	0	bacteria	FFT
4.39657	M062	14	bacteria	FFT
4.41424	M062	2	bacteria	FFT
4.49354	M062	28	bacteria	FFT
4.31256	M062	4	bacteria	FFT
4.54152	M062	7	bacteria	FFT
4.18084	M063	0	bacteria	FFT
4.04827	M063	14	bacteria	FFT
4.14918	M063	2	bacteria	FFT
4.02072	M063	28	bacteria	FFT
3.85645	M063	4	bacteria	FFT
4.00524	M063	7	bacteria	FFT
4.43895	M064	0	bacteria	FFT
4.23376	M064	14	bacteria	FFT
4.12142	M064	2	bacteria	FFT
4.54665	M064	28	bacteria	FFT
4.16859	M064	4	bacteria	FFT
4.55381	M064	7	bacteria	FFT
3.89681	M065	0	bacteria	FFT
3.63876	M065	14	bacteria	FFT
3.84674	M065	2	bacteria	FFT
4.03932	M065	28	bacteria	FFT
3.83253	M065	4	bacteria	FFT
3.82177	M065	7	bacteria	FFT
4.03905	M066	0	bacteria	Placebo
4.00856	M066	14	bacteria	Placebo
4.15841	M066	2	bacteria	Placebo
3.80366	M066	28	bacteria	Placebo
3.98657	M066	4	bacteria	Placebo
3.64149	M066	7	bacteria	Placebo
4.37203	M069	0	bacteria	Placebo
4.47031	M069	14	bacteria	Placebo
4.59545	M069	2	bacteria	Placebo
4.35491	M069	28	bacteria	Placebo
4.38916	M069	4	bacteria	Placebo
4.45433	M069	7	bacteria	Placebo
4.27521	M070	0	bacteria	Placebo
4.1268	M070	14	bacteria	Placebo
4.12954	M070	2	bacteria	Placebo
4.21807	M070	28	bacteria	Placebo
4.24611	M070	4	bacteria	Placebo
4.11726	M070	7	bacteria	Placebo
5.1433	M074	0	bacteria	Placebo
4.88532	M074	14	bacteria	Placebo
4.50109	M074	2	bacteria	Placebo
4.77412	M074	28	bacteria	Placebo
4.28783	M074	4	bacteria	Placebo
4.62859	M074	7	bacteria	Placebo
4.11393	M075	0	bacteria	Placebo
4.20482	M075	14	bacteria	Placebo
3.95439	M075	2	bacteria	Placebo
4.1077	M075	28	bacteria	Placebo
3.65861	M075	4	bacteria	Placebo
4.06646	M075	7	bacteria	Placebo
3.60362	M076	0	bacteria	FFT
4.18717	M076	14	bacteria	FFT
4.15297	M076	28	bacteria	FFT
3.6678	M076	4	bacteria	FFT
3.97529	M076	7	bacteria	FFT
4.26696	M082	0	bacteria	Placebo
4.37126	M082	14	bacteria	Placebo
3.96812	M082	2	bacteria	Placebo
4.12297	M082	4	bacteria	Placebo
4.34448	M082	7	bacteria	Placebo

## Sheet: Fig3A
pair	VC_category	Time	Abundance
D002_M009	shared_with_donor	0	0.234875
D002_M009	shared_with_donor	2	0.223631
D002_M009	shared_with_donor	4	0.325603
D002_M009	shared_with_donor	7	0.250022
D002_M009	shared_with_donor	14	0.331378
D002_M009	shared_with_donor	28	0.338735
D002_M009	shared_with_donor	42	0.344649
D004_M049	shared_with_donor	0	0.376782
D004_M049	shared_with_donor	2	0.471971
D004_M049	shared_with_donor	4	0.494717
D004_M049	shared_with_donor	7	0.457366
D004_M049	shared_with_donor	14	0.375609
D004_M049	shared_with_donor	28	0.385568
D004_M049	shared_with_donor	42	0.374205
D004_M053	shared_with_donor	0	0.428374
D004_M053	shared_with_donor	2	0.599244
D004_M053	shared_with_donor	4	0.49374
D004_M053	shared_with_donor	7	0.472616
D004_M053	shared_with_donor	14	0.418953
D004_M053	shared_with_donor	28	0.434193
D004_M053	shared_with_donor	42	0.448879
D004_M060	shared_with_donor	0	0.362056
D004_M060	shared_with_donor	2	0.314934
D004_M060	shared_with_donor	4	0.290489
D004_M060	shared_with_donor	7	0.362158
D004_M060	shared_with_donor	14	0.379694
D004_M060	shared_with_donor	28	0.383056
D004_M060	shared_with_donor	42	0.371564
D004_M063	shared_with_donor	0	0.430198
D004_M063	shared_with_donor	2	0.430964
D004_M063	shared_with_donor	4	0.41728
D004_M063	shared_with_donor	7	0.431912
D004_M063	shared_with_donor	14	0.446653
D004_M063	shared_with_donor	28	0.461244
D004_M063	shared_with_donor	42	0.442587
D004_M064	shared_with_donor	0	0.310516
D004_M064	shared_with_donor	2	0.428952
D004_M064	shared_with_donor	4	0.384124
D004_M064	shared_with_donor	7	0.358349
D004_M064	shared_with_donor	14	0.374675
D004_M064	shared_with_donor	28	0.359713
D004_M064	shared_with_donor	42	0.304561
D005_M065	shared_with_donor	0	0.382544
D005_M065	shared_with_donor	2	0.340734
D005_M065	shared_with_donor	4	0.397069
D005_M065	shared_with_donor	7	0.369562
D005_M065	shared_with_donor	14	0.415043
D005_M065	shared_with_donor	28	0.305572
D005_M065	shared_with_donor	42	0.374051
D006_M004	shared_with_donor	0	0.29342
D006_M004	shared_with_donor	2	0.31379
D006_M004	shared_with_donor	4	0.3449
D006_M004	shared_with_donor	7	0.339231
D006_M004	shared_with_donor	14	0.30706
D006_M004	shared_with_donor	28	0.30984
D006_M004	shared_with_donor	42	0.292667
D006_M018	shared_with_donor	0	0.35331
D006_M018	shared_with_donor	2	0.386885
D006_M018	shared_with_donor	4	0.170912
D006_M018	shared_with_donor	7	0.239209
D006_M018	shared_with_donor	14	0.411404
D006_M018	shared_with_donor	28	0.194512
D006_M018	shared_with_donor	42	0.213527
D007_M058	shared_with_donor	0	0.439571
D007_M058	shared_with_donor	2	0.498938
D007_M058	shared_with_donor	4	0.50554
D007_M058	shared_with_donor	7	0.487795
D007_M058	shared_with_donor	14	0.47479
D007_M058	shared_with_donor	28	0.486486
D007_M058	shared_with_donor	42	0.420652
D007_M062	shared_with_donor	0	0.344068
D007_M062	shared_with_donor	2	0.345455
D007_M062	shared_with_donor	4	0.400901
D007_M062	shared_with_donor	7	0.352214
D007_M062	shared_with_donor	14	0.412934
D007_M062	shared_with_donor	28	0.371289
D007_M062	shared_with_donor	42	0.392699
D007_M076	shared_with_donor	0	0.244973
D007_M076	shared_with_donor	2	0
D007_M076	shared_with_donor	4	0.300154
D007_M076	shared_with_donor	7	0.396993
D007_M076	shared_with_donor	14	0.359167
D007_M076	shared_with_donor	28	0.361325
D007_M076	shared_with_donor	42	0.257045

## Sheet: Fig3B
pair	VC_category	Time	Abundance
D002_M009	shared_with_donor	0	0.102607
D002_M009	shared_with_donor	2	0.0445003
D002_M009	shared_with_donor	28	0.0491355
D004_M049	shared_with_donor	0	0.00743577
D004_M049	shared_with_donor	2	0.0253438
D004_M049	shared_with_donor	28	0.00517624
D004_M053	shared_with_donor	0	0.0944807
D004_M053	shared_with_donor	2	0.016975
D004_M053	shared_with_donor	28	0.0702119
D004_M060	shared_with_donor	0	0.0283701
D004_M060	shared_with_donor	2	0.0872375
D004_M060	shared_with_donor	28	0.307619
D004_M063	shared_with_donor	0	0.0231576
D004_M063	shared_with_donor	2	0.188123
D004_M063	shared_with_donor	28	0
D004_M064	shared_with_donor	0	0.0673617
D004_M064	shared_with_donor	2	0.0158738
D004_M064	shared_with_donor	28	0.00121669
D005_M065	shared_with_donor	0	0.0211052
D005_M065	shared_with_donor	2	0.00637463
D005_M065	shared_with_donor	28	0.0316415
D006_M004	shared_with_donor	0	0.180317
D006_M004	shared_with_donor	2	0.0407852
D006_M004	shared_with_donor	28	0.0275854
D006_M018	shared_with_donor	0	0.175178
D006_M018	shared_with_donor	2	0.0319877
D006_M018	shared_with_donor	28	0.0290801
D007_M058	shared_with_donor	0	0.188786
D007_M058	shared_with_donor	2	0.0580271
D007_M058	shared_with_donor	28	0.348015
D007_M062	shared_with_donor	0	0.0230444
D007_M062	shared_with_donor	2	0.0345514
D007_M062	shared_with_donor	28	0.035331
D007_M076	shared_with_donor	0	0.0565631
D007_M076	shared_with_donor	2	0.00131004
D007_M076	shared_with_donor	28	0.149598

## Sheet: Fig3C
pair	VC_category	Time	group	Abundance
D002_M009	new	0	FFT	0
D002_M009	new	2	FFT	0.1326
D002_M009	new	4	FFT	0.154444
D002_M009	new	7	FFT	0.160995
D002_M009	new	14	FFT	0.186125
D002_M009	new	28	FFT	0.18485
D002_M009	new	42	FFT	0.244524
D004_M049	new	0	FFT	0
D004_M049	new	2	FFT	0.03969
D004_M049	new	4	FFT	0.0417959
D004_M049	new	7	FFT	0.0437612
D004_M049	new	14	FFT	0.0878115
D004_M049	new	28	FFT	0.0335723
D004_M049	new	42	FFT	0.0710715
D004_M053	new	0	FFT	0
D004_M053	new	2	FFT	0.0324691
D004_M053	new	4	FFT	0.0437432
D004_M053	new	7	FFT	0.0333557
D004_M053	new	14	FFT	0.100313
D004_M053	new	28	FFT	0.0717391
D004_M053	new	42	FFT	0.0597288
D004_M060	new	0	FFT	0
D004_M060	new	2	FFT	0.10159
D004_M060	new	4	FFT	0.0743052
D004_M060	new	7	FFT	0.0388035
D004_M060	new	14	FFT	0.0293739
D004_M060	new	28	FFT	0.0111252
D004_M060	new	42	FFT	0.0257954
D004_M063	new	0	FFT	0
D004_M063	new	2	FFT	0.0473128
D004_M063	new	4	FFT	0.0532568
D004_M063	new	7	FFT	0.0581182
D004_M063	new	14	FFT	0.0583493
D004_M063	new	28	FFT	0.0748089
D004_M063	new	42	FFT	0.0537689
D004_M064	new	0	FFT	0
D004_M064	new	2	FFT	0.0791157
D004_M064	new	4	FFT	0.0960399
D004_M064	new	7	FFT	0.121023
D004_M064	new	14	FFT	0.0639652
D004_M064	new	28	FFT	0.0693033
D004_M064	new	42	FFT	0.13783
D005_M065	new	0	FFT	0
D005_M065	new	2	FFT	0.334237
D005_M065	new	4	FFT	0.151993
D005_M065	new	7	FFT	0.0728969
D005_M065	new	14	FFT	0.0319592
D005_M065	new	28	FFT	0.0793771
D005_M065	new	42	FFT	0.117268
D006_M004	new	0	FFT	0
D006_M004	new	2	FFT	0.145112
D006_M004	new	4	FFT	0.134119
D006_M004	new	7	FFT	0.106369
D006_M004	new	14	FFT	0.113296
D006_M004	new	28	FFT	0.109708
D006_M004	new	42	FFT	0.135958
D006_M018	new	0	FFT	0
D006_M018	new	2	FFT	0.396054
D006_M018	new	4	FFT	0.648827
D006_M018	new	7	FFT	0.458349
D006_M018	new	14	FFT	0.263401
D006_M018	new	28	FFT	0.516418
D006_M018	new	42	FFT	0.58063
D007_M058	new	0	FFT	0
D007_M058	new	2	FFT	0.0607384
D007_M058	new	4	FFT	0.127308
D007_M058	new	7	FFT	0.10715
D007_M058	new	14	FFT	0.101466
D007_M058	new	28	FFT	0.121733
D007_M058	new	42	FFT	0.0673385
D007_M062	new	0	FFT	0
D007_M062	new	2	FFT	0.0523098
D007_M062	new	4	FFT	0.089771
D007_M062	new	7	FFT	0.0880785
D007_M062	new	14	FFT	0.097728
D007_M062	new	28	FFT	0.0644346
D007_M062	new	42	FFT	0.0256449
D007_M076	new	0	FFT	0
D007_M076	new	2	FFT	0
D007_M076	new	4	FFT	0.0422139
D007_M076	new	7	FFT	0.0491167
D007_M076	new	14	FFT	0.121044
D007_M076	new	28	FFT	0.116926
D007_M076	new	42	FFT	0.0487289
M001	new	0	Placebo	0
M001	new	2	Placebo	0.0380947
M001	new	4	Placebo	0.0290721
M001	new	7	Placebo	0.050829
M001	new	14	Placebo	0.051764
M001	new	28	Placebo	0.00887277
M001	new	42	Placebo	0.104772
M010	new	0	Placebo	0
M010	new	2	Placebo	0.0543828
M010	new	4	Placebo	0.0664007
M010	new	7	Placebo	0.0439718
M010	new	14	Placebo	0.0670724
M010	new	28	Placebo	0.0603962
M010	new	42	Placebo	0.0913443
M027	new	0	Placebo	0
M027	new	2	Placebo	0.0206338
M027	new	4	Placebo	0.0475702
M027	new	7	Placebo	0.0399644
M027	new	14	Placebo	0.0384574
M027	new	28	Placebo	0.0414441
M027	new	42	Placebo	0.0440262
M040	new	0	Placebo	0
M040	new	2	Placebo	0.0620949
M040	new	4	Placebo	0.0909201
M040	new	7	Placebo	0.0534235
M040	new	14	Placebo	0.0441452
M040	new	28	Placebo	0.10804
M040	new	42	Placebo	0.183461
M047	new	0	Placebo	0
M047	new	2	Placebo	0.230336
M047	new	4	Placebo	0.142652
M047	new	7	Placebo	0.144039
M047	new	14	Placebo	0.123261
M047	new	28	Placebo	0.175827
M047	new	42	Placebo	0.216111
M061	new	0	Placebo	0
M061	new	2	Placebo	0.162993
M061	new	4	Placebo	0.119292
M061	new	7	Placebo	0.0469139
M061	new	14	Placebo	0.147532
M061	new	28	Placebo	0.133624
M061	new	42	Placebo	0.152562
M066	new	0	Placebo	0
M066	new	2	Placebo	0.049477
M066	new	4	Placebo	0.0459122
M066	new	7	Placebo	0.026496
M066	new	14	Placebo	0.0340213
M066	new	28	Placebo	0.0369151
M066	new	42	Placebo	0.0337103
M069	new	0	Placebo	0
M069	new	2	Placebo	0.156487
M069	new	4	Placebo	0.119286
M069	new	7	Placebo	0.152913
M069	new	14	Placebo	0.131182
M069	new	28	Placebo	0.106421
M069	new	42	Placebo	0.135824
M070	new	0	Placebo	0
M070	new	2	Placebo	0.264466
M070	new	4	Placebo	0.158636
M070	new	7	Placebo	0.201154
M070	new	14	Placebo	0.220592
M070	new	28	Placebo	0.101339
M070	new	42	Placebo	0.121119
M074	new	0	Placebo	0
M074	new	2	Placebo	0.35434
M074	new	4	Placebo	0.150712
M074	new	7	Placebo	0.0739526
M074	new	14	Placebo	0.0934479
M074	new	28	Placebo	0.0893692
M074	new	42	Placebo	0.170552
M075	new	0	Placebo	0
M075	new	2	Placebo	0.141046
M075	new	4	Placebo	0.100642
M075	new	7	Placebo	0.102548
M075	new	14	Placebo	0.115021
M075	new	28	Placebo	0.185492
M075	new	42	Placebo	0.195333
M082	new	0	Placebo	0
M082	new	2	Placebo	0.0271634
M082	new	4	Placebo	0.0395709
M082	new	7	Placebo	0.0404724
M082	new	14	Placebo	0.058758
M082	new	28	Placebo	0
M082	new	42	Placebo	0.0699269

## Sheet: Fig3D
pair	VC_category	Time	group	Abundance
D002_M009	new	0	FFT	0
D002_M009	new	2	FFT	0.360629
D002_M009	new	28	FFT	0.887401
D004_M049	new	0	FFT	0
D004_M049	new	2	FFT	0.867916
D004_M049	new	28	FFT	0.931483
D004_M053	new	0	FFT	0
D004_M053	new	2	FFT	0.967982
D004_M053	new	28	FFT	0.769241
D004_M060	new	0	FFT	0
D004_M060	new	2	FFT	0.955679
D004_M060	new	28	FFT	0.058738
D004_M063	new	0	FFT	0
D004_M063	new	2	FFT	0.922281
D004_M063	new	28	FFT	0
D004_M064	new	0	FFT	0
D004_M064	new	2	FFT	0.0643491
D004_M064	new	28	FFT	0.994252
D005_M065	new	0	FFT	0
D005_M065	new	2	FFT	0.0438117
D005_M065	new	28	FFT	0.0246953
D006_M004	new	0	FFT	0
D006_M004	new	2	FFT	0.158108
D006_M004	new	28	FFT	0.685859
D006_M018	new	0	FFT	0
D006_M018	new	2	FFT	0.204512
D006_M018	new	28	FFT	0.806848
D007_M058	new	0	FFT	0
D007_M058	new	2	FFT	0.915119
D007_M058	new	28	FFT	0.701066
D007_M062	new	0	FFT	0
D007_M062	new	2	FFT	0.267675
D007_M062	new	28	FFT	0.962784
D007_M076	new	0	FFT	0
D007_M076	new	2	FFT	0.0183433
D007_M076	new	28	FFT	0.0283985
M001	new	0	Placebo	0
M001	new	2	Placebo	0.00578109
M001	new	28	Placebo	0.981091
M010	new	0	Placebo	0
M010	new	2	Placebo	0.0410341
M010	new	28	Placebo	0.670236
M027	new	0	Placebo	0
M027	new	2	Placebo	0.666886
M027	new	28	Placebo	0.994886
M040	new	0	Placebo	0
M040	new	2	Placebo	0.853812
M040	new	28	Placebo	0.966471
M047	new	0	Placebo	0
M047	new	2	Placebo	0.899005
M047	new	28	Placebo	0.746612
M061	new	0	Placebo	0
M061	new	2	Placebo	0.0348529
M061	new	28	Placebo	0
M066	new	0	Placebo	0
M066	new	2	Placebo	0.108712
M066	new	28	Placebo	0.0406468
M069	new	0	Placebo	0
M069	new	2	Placebo	0.136237
M069	new	28	Placebo	0.166919
M070	new	0	Placebo	0
M070	new	2	Placebo	0.0705308
M070	new	28	Placebo	0.385763
M074	new	0	Placebo	0
M074	new	2	Placebo	0.256827
M074	new	28	Placebo	0.0611803
M075	new	0	Placebo	0
M075	new	2	Placebo	0.672495
M075	new	28	Placebo	0.410243
M082	new	0	Placebo	0
M082	new	2	Placebo	0.0654821
M082	new	28	Placebo	0.0104717

[truncated: 13 more sheets: Fig4A, Fig4B, Fig4C, Fig4D, Fig4E, Fig5A, Fig5B, Fig5C, Table1, Table2, Table3, SupplTable1, SupplTable2]
